# Supplementary material for: Models for T-large granular lymphocytic leukemia: how to mimic the cellular interplays in malignant autoimmunity
Source: Leukemia. 2025 Mar 7;39(4):792–804. doi: 10.1038/s41375-025-02553-2 (PMC11976270; doi:10.1038/s41375-025-02553-2)
Supplement: Supplementary file 1 — Supplementary Table 1 [file 41375_2025_2553_MOESM1_ESM.xlsx]

## Sheet: Murine models
Supplementary Table 1: Detailed Overview of murine models resembling mature T-cell leukemia/lymphoma based on cytokine and constitutive JAK/STAT activation and rheumatid arthritis
MODEL				MODIFICATIONS			PHENOTYPE									LEUKEMIA					IMMUNITY				IMMUNOPROFILING
Methode	Model	Manifestiation in mice	Note	(Transgenic) modifications	Germline/targeted/induced/treatment	Spontaneous/ transplant/inducable	Strain	Weight loss	Splenomegaly	Lymphadenopathy	Additional/detailed information on phenotype	WBC count	Peak of disease onset	Median overall survival/chronicity	Incidence of disease	Leukemic expansion	Leukemic/malignant population confirmed by transplant?	Clonality T cells	Infiltration of lymphocytes in peripheral organs	Human or Mouse Leukemia	Immunocompetent ?	Autoantibodies	Inflammation? Immunity?	Cytokines	Immunophenotype & characteristics expanded T- cell population	All T cells	Immature T cells	DP T cells	CD8+ T cells	Naive CD8+ T cells (CD62Lhi CD44lo)	CD8+ EM T cells (CD62Llo CD44hi)	CD8+ CM T cells (CD62LhiCD44hi)	CD4+ T cells	naive CD4+ T cells (CD62Lhi CD44lo)	CD4+ EM T cells (CD62Llo CD44hi)	CD4+ CM T cells	Treg	TH17	TFH	γδ T cells	Prominent B-cell characteristics	Other prominently altered cell types	Publications
CYTOKINE-BASED MODELS
Cytokine-based	IL-15 tg	Aggressive, leukemic CD8+ TEM/NK-cell expansion in setting of chronic inflammation	All details for NK1.1 CD3+ phenotype	Elimination of posttranskriptional checkpoints (5′ AUGs, inefficient IL-15 signal peptide, COOH terminus retention sequence) + IL-2 signal peptide (tranlation and secretion) + FLAG eptope (stabilization) [1]	Germline (MHC class I Dd promoter) [1]	Spontaneous	FvB [1]	Y [1]	Y [1]	Y [1]	/	↑ starting age 3wk (PB) [1] Expansion of small and large granular lymphocytes (PB) [1] [f]	12 - 30wk, followed by rapid worsening an death/ethical killing after 3-7d [1]	19.6 +/- 1.1 wk [1] 28 wk [2]	30% NK- or T-cell leukemia [2] T-cell leukemia: 15% [2] CD8+ T-cell leukemia: 3% [2]	Y	Y (sublethally irridiated SCID mice) [2]	Clonality detected in 9/19 (48%) mice [1] [DNA PCR targeting TCR]	Diffuse lymphocytic infiltrates in multiple organs (peritoneum, intraabdominal organs, LN, lung, liver) [1] [d]	Mouse	Y	NA	Progressive whole body alopecia [1] Skin ulcerations [1] Epidermal hyperplasia [1] Hyperkeratosis [1] Loss of hair follicles [1] Diffuse lymphocytic infiltrates in multiple organs (peritoneum, intraabdominal organs, LN, lung, liver) [1] [d]	IL-15↑ [1] [b]	6wk: CD8+CD44hiCD62LloCD69-Ly6Chi [1] [a] moribund mice: CD3+TCRβ+CD8+CD2+CD5+CD44+CD8+/-DX5hi/lo/neg [1] CD69+CD62lo [2] [a] activated (CD69+) [2] [a]	Absolute number ↑ [1] [a]	NA	NA	Absolut number ↑ [1] [2] [a]	NA	↑ (memory T cells) [1] [a]	↑ (memory T cells) [1] [a]	NA	NA	NA	NA	NA	NA	NA	NA	CD19+ B cell counts ↓ (BM, spleen) [3][a] No impaired functionalities: IgG & IgA production upon in-vitro LPS stimulation ↑; Unchanged IgG & IgA serum levels [3]	Main population (6wk, PB): NK cells (CD3-DX5+) [1] [a]	[1] Fehniger, T A et al. doi:10.1084/jem.193.2.219 [2] Yokahama et al: https://doi.org/10.1016/j.leukres.2009.06.031 [3] Gill et al: https://doi.org/10.1016/j.cellimm.2009.03.010 [4] Mishra et al: https://doi.org/10.1158/2159-8290.CD-15-1297
Cytokine-based	Gp130 (lgp130 CD4/wt)	TH17 driven multiorgan autoimmunity and inflammation severely altered T-cell compartment senescence	All details are for lgp130 CD4/wt mice	Forced gp130 dimerization and activation by leucine zipper [7]	Targeted (loxP flanked, ROSA26 locus) [7]	Spontanous	C57BL/6 [5]	Y [7]	Y [7]	Y [7]	Thymic involution [7] [d, and dissection]	↓ (PB) [6]	Visible growth retardation starting from birth [7] High embryonic lethality [6]	45d [6] 69d [7]	NA	N	N	N [7]	T-cell (CD3+) infiltration in multiple organs (lung, heart, intestines, kidney, liver, skin) [7] [d]	Mouse	Y	NA	T-cell (CD3+) infiltration in multiple organs (lung, heart, intestines, kidney, liver, skin) [7] [d] Massive hyperinflammatory liver, heart, spleen damage [7,6] [d, serological parameters]	IL-6↑ (PB) [6] [7] [b] sIL-6Rα↑ (PB) [6] IL-6, TNF-α, IL-10, SOCS3, IFN-γ, CCL5/RANTES ↑ (liver) [6] [e] IL-17a↑ (PB) [7] TNFalpha ↑ (PB) [7] IFN gamma ↑ (PB) [7]	Activated (CD69+) CD8+ and CD4+ T cells [7] [a]	Absolute number T cells ↑ [7]	Absolute number CD4-/CD8- ↓ (thymus) [6] [a] CD3-/CD4-/CD8-/CD25-CD44+ ↑ (LN, spleen) [6] [a]	Absolute number ↓ (thymus) [6] [a]	Total number ↑ (thymus; LN) [6] [a] % CD69+ of all CD8+ cells ↑ [7] [a]	% of T cells ↓ (thymus) [7] [a]	% of T cells ↑ [7] [a]	NA	Total number of ↓ (thymus) [6] [a] % CD69+ of all CD4+ cells ↑ [7] [a]	% of T cells ↓ (thymus) [7] [a]	% of T cells ↑ [7] [a]	NA	↑ (LN, spleen) [6] [a]	↑ (spleen, intestine) [7] [a]	↑ (GC, spleen) [7]	NA	B cells (CD19+) ↑ (LN) [6] [a] Relative number of B cells ↓ (spleen) [7] [a] Relative number of follicular ( B220+ CD23+ CD21-) B cells ↑ (spleen) [7] [a] IgM, IgA, IgG ↑ [7] [b] Plasma cells ↑ (spleen, GC) [7] [d]	Platelets ↑ [6] Megakaryozytes ↑ (spleen, BM) [6] Granulocytes ↑ [6] Monocytes ↑ [6] Hb, RBC ↓ (PB) [6] Neutrophils ↑ (spleen) [7] [a] Eosinophils ↑ (spleen) [7] [a] NK cells ↓ (spleen) [7] [a] Macrophages ↓ (spleen) [7] [a]	[5] Mesaors et al: https://doi.org/10.1016/j.cmet.2008.01.007 [6] Rafi et al: https://doi.org/10.4049/jimmunol.2200788 [7] Baumgartner et al: doi: 10.1126/scisignal.adc9662.
JAK/STAT-BASED MODELS
JAK/STAT-based	STAT5B tg (hSTAT5BN642H)	Expansion of a) CD8+CD25+ mature, postthymic aggressive T-cell leukemia (PTCL-like) [8] [10] b) immature DN1 [9] but DN1 expansion is overruled by CD8+ expansion in models with intact VDJ recombination (T-ALL like phenotype by crossing in Rag2-deficient mice)	All details for hSTAT5BN642H	Expression of human STAT5BN642H	Germline (VAV1 promotor) [8]	Spontaneos	C57BL/6N [8]	Y [10] [8]	NA	NA	Enlarged thymus [10]	↑ (PB, 7-10wk) [8]	Rapidly developing disease [10] CD8+ expansion: 6-8 wk [11] End-stage disease: 8 -9 wk [10]	40 - 100d [8] 70d [10] [12]	NA	Y	CD8+: Y (wt Ly5.1+) DP: Y (wt Ly5.1+) [8]	NA	T-cell infiltration into peripheral organs (terminal: lung, 8-10wk) [8] [d]	Mouse	Y	NA	Infiltration of mature, activated, highly proliferative T cells in peripheral organs [8] [d] T-cell infiltration into peripheral organs (terminal: lung, 8-10wk) [8] [d]	NA	Mature, activated (CD25+) ([a], 8wk), highly proliferative (Ki67) ([d] 8-10wk) T cells [8] Mature, postthymic CD8+ T [8]	↑ (BM, 7wk) [8]	%DN1 (CD25-CD44+) of all DN cells ↑ (thymus, 8wk) [9] [a] %DN2 (CD25+CD44+), DN3 (CD25+CD44-) and DN4 (CD25-CD44-) of all DN cells ↓ (thymus, 8wk) [9] [a]	% of all thymic T ↓ (thymus, 8wk) [9] [a] CD69 expression level (MFI) ↑ (thymus, week 8) [9] [a]	↑ (PB, LN, spleen, 7wk) [8] [a] %CD8+ T cells of all thymic T ↑↑ (thymus, week 8) [9] [a] CD69 expression level (MFI) ↓ (thymus, 8wk) [9] [a] CD5 expression level (MFI) ↓ (thymus, 8wk) [10] [a]	NA	↑ (8wk) [8] [a]	50% of CD8+ T cells (8wk) [8] [a]	↑ (spleen, 7wk) [8] [a] %CD4+ T cells of all thymic T↑ (thymus, week 8) [9] [a] CD69 expression level (MFI) ↓ (thymus, 8wk) [9] [a] CD5 expression level (MFI) ↓ (thymus, 8wk) [9] [a]	NA	NA	NA	NA	NA	NA	NA	Unchanged number B cells (CD19+) (BM, LN, 7wk) [8] [a] B cells (CD19+) ↑ (spleen, 7wk) [8]	Mature NK cell number (CD27- CD11b+ KLRG1+) ↑ (spleen) [10] [a] % NK cells of all living cells ↓ (spleen) [10] [a] Progenitor cells (hameatopoetic, lymphoid, myeloid) ↑ (BM, 7wk) [8] [a] CD11b+Gr1+ myleoid cells ↑ (spleen, 7wk) [8] [a] Myleoid cells ↑ (BM, 7wk) [8] [a]	[8] Pham et al: 10.1172/JCI94509 [9] Suske et al: 10.1172/JCI168536 [10] Klein et al: 10.1038/s41375-019-0471-3
JAK/STAT-based	STAT5A tg (Stat5aS710F)	Aggressive CD8+ mature, cytotoxic T-cell leukemia (PTCL-like) [11]	Data for high expression of Stat5aS710F	Expression of hyperactive Stat5aS710F [11]	VAV promoter [11]	Spontaneos	C57BL/6N [11]	NA	Y [11]	NA	Massivly enlarged LN [11]	↑ (PB, starting 6wk) [11]	NA	25 - 45 wk [11]	NA	Y	Y (non-irridated Ly5.1+/CD45.1+) [11]	NA	Infiltration of leukemic T cells in spleen, LN, dermis, lung, liver, kidney [11] [d]	Mouse	Y	NA	NA	GSEA: elevated IL2 STAT5 signaling [11] [e]	Activated memory CD8+ T cells [11] Memory-like: % of CD8+CD44+ ↑ (spleen, PB, LN, BM) [11] [a] % of CD44+ CD62L+ ↑ (spleen) [11] [a]	NA	NA	NA	Massive expansion CD8+ T [11] [a] (32wk) Total number of CD8+ cells ↑↑ (spleen, PB, LN BM) [11] [a] % of CD8+CD25+ and expression levels (MFI) of CD25 on CD8+ T cells ↑ (spleen) [11] [a] % of CD8+CD44+ ↑ (spleen) [11] [a]	NA	% of CD8+ cells ↑ (spleen, PB, LN, BM) [11] [a]	% of CD8+ cells ↑↑ (spleen, PB, LN, BM) [11] [a]	↑ (spleen) [11] [a]	NA	NA	NA	% (of all live cells) of Treg (CD25+ FoxP3+) ↑ (spleen) [11] [a]	NA	NA	% (of all live cells) of γδ T ↑(spleen) [11] [a]	↑ B cells (CD19+) (spleen) ↑ [11] [a]	NK cells (CD3-NK1.1+ NKp46+) (spleen) ↓ [11] [a] Myleoid cells (CD11b+ Gr1high) (spleen) ↑ [11] [a]	[11] Maurer et al: doi: 10.3324/haematol.2019.216986 [12]
JAK/STAT-based	JAK3 tg (JAK3 M511I)	Inital expansion of CD8+CD4- cells, followed by expansion of infiltrating, immature TdT+ T cells (either CD8+CD4- or CD8-CD4-), in secondary transplant models CD3- TCRβ/CD3–) [13] → persisting, leukemic, immature agressive blast	T-ALL model; bone marrow transplant model (data für primary transplant) Secondary leukemia/transplant: isolation of bone marrow cells, enrichment of lineage-negative cells, followed by culture and re-transplant i.v.	Transplantation hematopoietic progenitor cells transduced with retroviral constructs expression JAK3 M511l [12]	(BM) Transplant [12]	Transplant	Irridated female BALB/c [12]	NA	Y [12]	NA	Increased thymus weight [12]	↑ [12]	Initial phase (moderatly increased WBC): developing until week 12 Acute phase (rapid rise in WBC): develops starting week 14 [12]	100- 200d [12]	100% [12]	Y	Y (BALB/c, progressivly more agressive per transplant step primary<secondary<tertiary) [12]	Primary leukemia: oligoclonal [12] Secondary leukemia: no TCRβ rearrangement (TdT+ phenotype), but origin in oligoclonal primary leukemia along with transplantation accompanied by progressivly more agressive disease points to clonal population [12]	Infiltration of spleen, thmyus, LN and BM by Tdt+ immature T cells [12] [d]	Mouse	Y	NA	NA	NA	Blasts: n=5/16 CD8+ T- ; n=11/16 DN T; TdT+ [d] secondary transplant: blasts TCRβ/CD3– cell [12]	NA	Acute phase: TdT+, DN T cells ↑ [12]	NA	Initial phase: CD8+ T cell ↑ (PB) [12] [a]	NA	NA	NA	NA	NA	NA	NA	NA	NA	NA	NA	NA	NA	[12] Degryse et al: https://doi.org/10.1182/blood-2014-04-566687
JAK/STAT-based	STAT3 tg (STAT3T716M)	Aggressive, polyclonal NKG2Dhigh effector CD8+ T-cell expansion	If not otherwise stated: same effect in hom. and het., effect hom.>het.	CRISP/Cas9 inserted T716M mutation [13]	Germline [13]	Spontaneos	C57BL/6N [13]	Y [13]	Y [13]	Y [13]	/	↑ (spleen, inguinal LN) [13]	Het.: 40 - 50wk [13] Hom.: NA	Het.: NA [13] Hom.: ~ 85% survive past 50wk [13]	NA	Y	Hom.: Y (Rag1KO/KO) [13]	Polyclonal, less diverse repertoire, many expanded effector CD8+ T-cell clones [13] [e, TCR V(D)J mRNA sequencing]	NA	Mouse	Y	NA	Hairloss Skin inflammation Cataracts Ringtail Inflaimed joints [13]	No effect of blocking IL-2, IL-6, IL-7, IL-10, IL-21 [13] Anti-CD122 mAb (targeting IL-15R/IL2Rβ chain) diminished expansion of blasts [13] IFNγ highly expressed in NKG2Dhi STAT3 GOF CD8+ [13]	Terminally differentiated effector CD8+ T cells (NKG2D+CD8+CXCR1+CD57+CD44+CD62L-KLRG1highCD27lowCD12low) [13] [a] CD8+ NKG2D+ ↑ (spleen) [13] [a]	NA	NA	NA	Total and % to all T ↑ (PB, BM, spleen) [13] [a]	NA	↑ (PB, BM, spleen) [13] [a]	NA	NA	NA	NA	NA	NA	NA	NA	NA	NA (but germline mutation and STAT3 expression in B-cell compartment)	Neutrophils ↑ (spleen, BM) [13] [a]	[13] Masle-Farquhar et al: doi.org/10.1016/j.immuni.2022.11.001
JAK/STAT-based	STAT3 tg (STAT3K658N)	Aggressive, polyclonal NKG2Dhigh effector CD8+ T-cell expansion	If not otherwise stated: same effect in hom. and het., effect hom.>het.	CRISP/Cas9 inserted K658N mutation	Germline [13]	Spontaneos	C57BL/6N [13]	Y [13]	Y [13]	Y [13]	/	↑ (spleen, inguinal LN) [13]	Het.: 15wk (73%) Hom.: 7wk (100%)	Het.: 75% survive past 45wk [13] Hom.: 50% 25wk Hom.: High embryonic lethality [13]	Het.: >7wk: 72.5% [13] Hom.: >7wk: 100% [13]	Y	Hom.: Y (Rag1KO/KO) [13]	Polyclonal, less diverse repertoire, many expanded effector CD8+ T-cell clones [13] [e, TCR V(D)J mRNA sequencing]	Hom.: mononuclear and mast cell infiltrates in skin otitis media Lymphocytic and neutrophilic infiltration in esophagel mucosa [13]	Mouse	Y	NA	Hairloss Skin inflammation Cataracts Ringtail Inflaimed joints Hom.: mononuclear and mast cell infiltrates in skin Otitis media [13] Lymphocytic and neutrophilic infiltration in esophagel mucosa [13] [d]	No effect of blocking IL-2, IL-6, IL-7, IL-10, IL-21 Anti-CD122 mAb (targeting IL-15R/IL2Rβ chain) diminished expansion of blasts [13]	Terminally differentiated effector CD8+ T cells (NKG2D+CD8+CXCR1+CD57+CD44+CD62L-KLRG1highCD27lowCD12low) [13] [a] % of NKGD2+ expressing cells of CD8+ T cells ↑ (spleen) [13] [a]	NA	NA	NA	Total and % to all T ↑ (PB, BM, spleen) [13] [a]	NA	↑ (PB, BM, spleen) [14] [a]	NA	NA	NA	NA	NA	NA	NA	NA	NA	NA (but germline mutation and STAT3 expression in B-cell compartment)	Neutrophils ↑ (spleen, BM) [13] [a]	[13] Masle-Farquhar et al: doi.org/10.1016/j.immuni.2022.11.001
RA MODELS
RA model	Proteoglycan-induced arthritis (PGIA)	Immune-mediated joint disease	/	None	i.p. cartilage proteoglycan [15]	Induced	BALB/c [15]	NA	NA	NA	/	NA	28 days after immunization [14] 50-70d [15] 7-9wk [16]	No recovery [15]	80-100% [15] (depending on individual genetic features of used strain [16])	N	/	NA	NA	/	Y	Y [16]	Joint inflammation [16] Production of autoantibodies [16] T-cell mediated cellular immunity [16] Progressive disease, acute inflammation followed by chronic inflammation [15] Joint deformities [15] Ankylosis [15] Joint inflammation: sweeling, redness, edema of synovium and periarticular tissues [16] Erosion of pannus and bone[16] Inflammation and degeneration of interverbral discs of the tail [16]	IFN-γ dependent pathogenesis [17] Synovial fluid: IL-6 ↑ [17] [b] Synovial fluid: IL-1β ↑ [17] [b]	NA	NA	NA	NA	NA	NA	NA	NA	NA	NA	NA	NA	NA	NA	NA	NA	NA	NA	[14] Ye et al: https://doi.org/10.1016/j.dcmed.2021.12.002 [15] https://doi.org/10.1385/1-59259-805-6:313 [16] Glant et al: https://doi.org/10.1002/art.1780300211 [17] Doodes et al.: 10.4049/jimmunol.181.1.329
RA model	Streptococcal cell-wall arthritis	Biphasic, immune-mediated joint-disease Acute phase: T-cell independent Chronic phase: T-cell dependent [19]	/	None	i.p. peptidoglycan-polysaccharide polymers (PG-PS) [17]	Induced	e.g. Lewis rats [17]	NA	NA	NA	Hepatic, splenic and peritoneal granulomas [18] Biphasic: [17] [18] Acute (approx. 48h - 3 to 5d): redness, swelling of joints Chronic (onset approx. 10-21d - moth):increased swelling, partly T cell-dependent hepatic granulomas	NA	Biphasic (48h & 10d) [18]	Acute SCW arthritis model: reversible damage to cartilage without bone erosion [18] Chronix SCW (repeating i.a. injections): bone ersosion, destruction of destruction of cartilage [18]	95% [19]	N	/	NA	NA	/	Y	NA	Joint inflammation [18] Cartilage damage [18] Chronic SCW: destruction of cartilage [18]	NA	Acute phase: T-cell independent [19] Chronic phase: T-cell dependent [19] % of activated T cells [CD71) ↑ (day 28, PB, spleen, LN) [20] [a]	↓ % of all lymphocytes (day 28; PB, spleen) [20] [a]	NA	NA	NA	NA	NA	NA	NA	NA	NA	NA	NA	NA	NA	NA	% B cells (B220+) (of all lymphocytes) ↓ (day 28; PB, spleen) [20] [a] Activated (CD71) B ↑ (day 28; spleen) [20] [a]	% Monocytes (CD11b/c+) (of all lymphocytes) ↑ (day 28; PB, spleen) [20] [a]) Activated (CD71) monocytes ↑ (day 28; spleen) [20] [a]	[17] Wilder et al: doi: 10.1002/0471142735.im1510s26 [18] https://link.springer.com/protocol/10.1007/978-1-4939-6786-5_27 [19] Kannan et al: https://doi.org/10.1016/j.pathophys.2005.07.011 [20] Kimpel et al: https://doi.org/10.1023/A:1023215515617
RA model	Collagen-induced arthritis (CIA)	Chronic T-cell driven immune-mediated joint disease	/	None	i.d. immunization with type II collagen emulsified in complete Freund's adjuvant (CFA), booster at d14 or d21 to increase incidence of CIA [21]	Induced	Mice strains with MHC types I-Aq and I-Ar: (DBA/1, B10.M-DR1, B10.M-DR4, B10.RIII, B10.Q, DBA-TCR Tg, C57BL/6 [21]	NA	Y [47]	Y [47]	Synovial hyperplasia [21] Mononuclear cell infiltration [21] Cartilage degradation [21]	NA	21-28d [21] 30 - 40d [22] e.g. DBA/1: 40-50d [21]	No recovery , chronic inflammation [22]	60-90% [22] 80-100% [21]	N	NA	NA	Joint/synovial fluid: cytotoxic immune cells (NKG2D) infiltration (joint/synovial fluid) [24] [a]	/	Y	Y [11]	Autoantibodies [28] Joint inflammation [18] Systemic inflammation, affecting multiple joints [18] Usually acute inflammation followed by chronic inflammation [22]	TNFα, IL-1β expression in cells (joint) [23] [d] TNF-α ↑, IFN-γ ↑ (PB) [24] [cytometric bead array, a] IL-4 ↑ (spleen)[24] [a] TNFα,IL-1. Il-6 key cytokines [18]	NA	↑ (joint/synovial fluid) [24] [a] ↓ (LN) [A] [a]	NA	NA	↑ (joint/synovial fluid) [24] [a]	NA	NA	NA	↑ (T helper cells) joint/synovial fluid) [24] [a] Recognize collagen-II specific determinants [29] [paper-specific antibody binding test]	NA	NA	NA	NA	Crucial for pathogenesis [27]	NA	NA	% B cells (TCR-CD45R+) of all living cells ↑ (PB, LN) [47] [a] Pathogenesis largely modulated by type II collagen-antibodies [21] B-cell compartment crucial for arthritis development [25] % of B cells (B220+) (of all cells) (LN) ↑ [24] [a] % of activated (CD86+) B cells (of all cells) (LN) ↑ [24] [a] Total number of B cells (B220+) ↓ (BM) [24] [a], ↓ of pre-B and pro B, no differences in pro-pre-…	Joint/synovial fluid: cytotoxic immune cells (NKG2D) infiltration [24] [a] Joint/synovial fluid: monocyte infiltration (CD11b) [24] [a] LN: % of myeloid (CD11b+ CD11c+) cells (of all cells) ↑ [24] [a] % Myeloid (CD11b/c+) of all cells ↑ (PB) [47] [a]	[47] Teixeira et al: https://doi.org/10.3390/ijms20215436 [21] Brand et al: doi.org/10.1038/nprot.2007.173 [22] Glant et al: https://doi.org/10.1385/1-59259-805-6:313 [18] https://link.springer.com/protocol/10.1007/978-1-4939-6786-5_27 [23] https://doi.org/10.1046/j.1365-2249.1997.2901181.x [24] Richter et al: https://doi.org/10.1111/cei.12313 [25] Svensson et al: https://doi.org/10.1046/j.1365-2…
RA model	Antigen-induced arthritis (AIA)	Acute, locally limited, self-limiting antigen-specific T-cell driven joint disease	/	None	Day 0: s.c. immunization with mBSA/supplemented CFA emulsion (trigger immune response) [18] Day 7: Induction of arthritis by i.a. (knee) injection of mBSA [18] Day 0 & 7: s.c. immunization with mBSA/supplemented CFA emulsion (trigger immune response) [30] Day 21: Induction of arthritis by i.a. (knee) injection of mBSA [30]	Induced	e.g. C57BL [30] BALB/c [30] disease development independent of genetic background [33]	NA	NA	NA	Acute: exsudation of neutrophils and fibrin Chronic: synovial hyperplasia, infiltration of mononuclear cells, cartilage and bone destruction [32] Hyperplastic synovium with edema [30] Erosive changes of cartilage and subchondral bone [30] Induction locally [18]	NA	Few days [18]	Inflammation is resolved after ~21d [18]	100% (C57BL/6) [32]	N	/	NA	Joint: infiltration with lymphocytes, PC and macrophages [30]	/	Y	Y [32]	Self-limiting reaction [18]	IL-6 crucial for disease development [31]	Induction and persistence T-cell dependent [30]	NA	NA	NA	NA	NA	NA	NA	NA	NA	NA	NA	NA	NA	NA	NA	NA	NA	[30] Brackertz et al: DOI: 10.1002/art.1780200314 [31] Boe et al: DOI: 10.1006/cyto.1999.0502 [32] Frey et al: doi: 10.1186/ar1484 [18] https://link.springer.com/protocol/10.1007/978-1-4939-6786-5_27 [33] Schinnerling et al: https://doi.org/10.3389/fimmu.2019.00203
RA model	Oil-induced arthritis (OIA)	T-cell driven, self-limiting polyarthritis	/	None	i.d. injection of incomplete Freund's adjuvant [34]	Induced	DA rats [34]	NA	NA	NA	Self-limiting, complete decline after 45d post-injection [34] Hyperplasia of synovial lining layer [34] Panus and subchondral bone erosion [34]	↓ [34] [f] ↑ of number of total leukocytes, mononuclear leucocytes and polymorphonuclear leucocytes (synovial fluid) [37] [f]	11-14d [34]	Self-limiting, complete decline after 45d post-injection [34]	100% [34]	N	/	CD4+ T cell compartment polyclonal [36] [c]	Massive infiltration pf polymorphonuclear cells in the synovium and joint [34]	/	Y	NA	No signs for systemic inflammation or involvement of other organs except joints [34]	IL-2, IFNγ, TNFα expression in CD4+ T cells [36] [e]	Transfer of T cells triggers arthritis in non-treated mice [35] T-cell mediated disease [36]	NA	NA	NA	NA	NA	NA	NA	CD4+ cells essential for transfering disease [36]	NA	NA	NA	NA	NA	NA	NA	Sera not sufficient to trigger arthritis [35]	% of neutrophils (of all lymphocytes) ↑ (13d, PB) [34] [d]	[34] Kleinau et al: https://doi.org/10.1016/0896-8411(91)90050-M [35] Kleinau et al: DOI: 10.1006/jaut.1993.1037 [36] Svelander et al: doi: 10.1046/j.1365-2567.1997.00251.x [37] Estevão-Silva et al: doi: 10.1007/s10753-015-0252-8.
RA model	TNFα tg	Chronic, erosive, T- and B-cell independent polyarthritis	Most common: tg197	Deletion of AU-rich elements, leading to rapid degradation of TNF-α transcripts, leading to increased transcript stabilization and persistent human TNF-α elevation [27]	Germline [38]	Spontaneos	C57B1/6 [38]	Y (growth retardation) [27]	NA	NA	Severity depending on exact line (e.g. number of transgenes) [39] Extensive fibroplasia [27] Cartilage injury [27] Osteolysis [27] Hyperplasia of synovial membrane [38] Pannus formation [38] Articular cartilage destruction [38] Massive production of fibrous tissue [38]	NA	Depending on exact line [39] 3647 line (1 copy of transgene, milder form): 2 month [39] 197 line (5 copies of transgene, severe form): 4-5 weeks [39] Het.: 6-8 weeks, involvment of all joints by age 16 weeks [27] 3-4 weeks[38]	3647 line (1 copy of transgene, milder form): >1 year 197 line (5 copies of transgene, severe form): 12-14 weeks [39]	100% [38] [2]	N	/	NA	Polymorphonuclear and lymhocytic inflammatory infiltrates [38]	/	Y	NA	Arthritis in all joints [39] [27] Chronic inflammation in liver and kidneys [40] Transmural inflammation of the small intestine [27]	Constitutive expression of human TNFα, unchanged expression of murine TNFα [39]	T-cell independent disease [39]	NA	NA	NA	NA	NA	NA	NA	NA	NA	NA	NA	NA	NA	NA	NA	No rheumatoid factor [38] [b] [39] B-cell independent disease [39]	NA	[38] Keffer et al: doi: 10.1002/j.1460-2075.1991.tb04978.x [39] Li et al: doi: 10.1007/s00281-003-0125-3. [40] doi: 10.1186/s13075-023-03178-5. [27] Caplazi et al: https://doi.org/10.1177/0300985815588612
RA model	IL-1Ra KO	Chronic, T-cell driven inflammatory polyarthropathy	/	All exons of secreted form of IL-1Ra secretion replaced with neo gene (phosphoglycerate kinase 1 promoter (PGK)-neomycin resistant gener (neo)-pA cassette. Diphertia toxin A fragment gene under control of MC1 promoter for negative selection) [42] homocygous [41]	Germline [42]	Spontaneos	BALB/c [27] [41]	NA	Y [41]	Y [41]	Proliferation of synovial lining cells [41] Pannus formation [41] Osteolysis, bone erosion [41] Cartilage erosin [41]	NA	5wk [41]	NA	100% (after 13wk) [41]	N	/	NA	Inflammatory infiltration (mainly neutrophils) in synovial space [41]	/	Y	Y (double-stranded DNA and type II collagen (16w) [41] [b])	No histopathological hints for inflammation in other compartments except joints [41]	IL-6↑, TNF-α↑ , IL-1α↓ (arthritic joints) [41] [e] COX2↑ [41] [e] IL-17 required for disease [27]	T cells crucial for disease development, T-cell transfer in non-diseased mice triggers arthritis [27] No altered T:B ratio [41] No altered CD4:CD8 ratio [41]	NA	NA	NA	No altered CD4:CD8 ratio [41]	NA	NA	NA	No altered CD4:CD8 ratio [41]	NA	NA	NA	NA	NA	NA	NA	No altered T:B ratio [41] No alteration IgM concentration (16w) [41] [b] ↑ IgG concentration (16w) [41] [b] ↑ IgE concentration (16w) [41] [b]	NA	[41] Horai et al: DOI: 10.1084/jem.191.2.313 [42]Horai et al: https://doi.org/10.1084/jem.187.9.1463 [27] Caplazi et al: https://doi.org/10.1177/0300985815588612
RA model	K/BxN tg	Severe Th2-driven inflammatory arthritis	/	Transgenic TCR (KRN TCR; recognizing self-antigen glucose-6-phopshpate isomerase GPI) and MHC class II allele Ag7 [43]	Germline	Spontaneos	C57Bl/6xNOD [44] Serum-transplant: wide range of mouse strains [43]	NA	Y [46] [44]	NA	Hypergammaglobulinemia [45] Joint swelling and remodelling Reduced mobility with hyperpronation of hind limbs, talocrural hyperextension and valgus deviation of the stifles [44]	NA	25-35d [46] 2-5wk [44]	NA	100% [46] Nearly 100% upon serum-transfer [43]	N	Serum-transfer model in different recipients strain [43]	NA	Absence of significant inflammation in other organs [43]	/	Y, somewhat immunocompromised due to limited TCR diversity [43]	Y [43]	Absence of significant inflammation in other organs [43] synovitis [44]	TNFα: central, but not indispensable [45] IL-1: disease development depending on IL-1 [45] Il-6: no influence on disease development [45] No elevated TNF and IL-6 levels [44]	↓ cell number, especially in early development (thymus) [46] late activation markers ↑ [46] response to clonotypic stimuli ↓ [46] CD4/CD8 ratio in T cells derived (synovial fluid) ↑ [46] TH2 driven disease [27]	NA	NA	NA	NA	NA	NA	NA	↑ [46]	NA	NA	NA	NA	NA	NA	NA	Polyclonal B-cell activation [45] No disease onset in mice w/o functional B-cell compartment B cells ↑ (LN, spleen) [46] IgG1 ↑ [27]	Mast cells and neutrophils required for onset of arthritis upon serum transfer [45] Neutrophil depletion severses disease [45]	[43] Monach et al: doi.org/10.1002/0471142735.im1522s81 [44] Martínez-Ramos: https://doi.org/10.1016/j.intimp.2023.111440 [45] Ditzel et al: https://doi.org/10.1016/j.molmed.2003.11.004 [46] Kouskoff et al: https://doi.org/10.1016/S0092-8674(00)81989-3 [27] Caplazi et al: https://doi.org/10.1177/0300985815588612
TRANSPLANT MODELS
Xenograft	MOTN1 transplant model	presumably engraftment MOTN1 cells	Not established	None	Transplant	Transplant	/	/	/	/	/	/	/	/	/	/	/	NA (presumably yes)	NA	Human	Strain dependent	/	/	/	MOTN1(ex vivo):CD2+CD3-CD4+CD5-CD6+CD8-CD13-CD19-CD34- TCRαβ- TCRγδ-	/	/	/	/	/	/	/	/	/	/	/	/	/	/	/	/	/
Xenograft	NK92 transplant model	presumably engraftment NK92 cells	Not established	None	Transplant	Transplant	/	/	/	/	/	/	/	/	/	/	/	NA (presumably yes)	NA	Human	Strain dependent	/	/	/	NK92 (ex vivo): CD2+CD3-CD4-CD5-CD7+CD8-CD13-CD19-CD34-TCRαβ-TCRγδ-	/	/	/	/	/	/	/	/	/	/	/	/	/	/	/	/	/
Xenograft	T-LGLL patient derived xenograft model	presumably engraftment patient derived PBMC	Not established	none	PBMC transplant	Transplant	/	/	/	/	/	/	/	/	/	/	/	NA	NA	Human	Strain dependent	/	/	/	/	/	/	/	/	/	/	/	/	/	/	/	/	/	/	/	/	/

## Sheet: Legend & Abbreviations
[number]	reference
[letter]	coding analytic method used
[a]	FACS
[b]	ELISA
[c]	PCR
[d]	histological analysis
[e]	(m)RNA seq
[f]	blood smears
if not otherwise stated: total number of cells
↑	increase
↓	decrease
PB	peripheral blood
LN	lymph nodes
Y	yes
N	no
NA	not available
BM	bone marrow
CD	cluster of differentiation
d	days
DN	double negative
GOF	gain of function
gp130	glycoprotein 130
het	heterozygous
hom	homozygous
i.a.	intra-articula
ind.	induced
i.d.	intradermal
i.p.	intraperitoneal
JAK	Janus kinase
KO	knock out
LPS	lipopoylsaccharide
MHC	Major Histocompatibility Complex
NK cells	Natural Killer cells
ROSA26	Reverse oriented splice Acceptor Clone 26
s.c.	subcutaneous
TCR	T-cell receptor
TEM	terminal effector memory
tg	transgeic
TNF	tumor necrosis factor
transp.	transplant
wk	weeks
wt	wildtype
